# Supplementary material for: In-Silico Investigation of Effects of Single-Nucleotide Polymorphisms in PCOS-Associated CYP11A1 Gene on Mutated Proteins
Source: Genes (Basel). 2022 Jul 12;13(7):1231. doi: 10.3390/genes13071231 (PMC9317558; doi:10.3390/genes13071231)
Supplement: Supplementary file 1 [file genes-13-01231-s001.zip]

Archive with 1 entries (1 files):
- genes-1779223-supplementary.pdf
